# Supplementary material for: High Numbers and Densities of PD1+ T-Follicular Helper Cells in Triple-Negative Breast Cancer Draining Lymph Nodes Are Associated with Lower Survival
Source: Int J Mol Sci. 2020 Aug 19;21(17):5948. doi: 10.3390/ijms21175948 (PMC7504397; doi:10.3390/ijms21175948)
Supplement: Supplementary file 1 [file ijms-21-05948-s001.zip]

Archive with 1 entries (1 files):
- ijms-889874-supplementary.csv
