# Supplementary material for: High Numbers and Densities of PD1+ T-Follicular Helper Cells in Triple-Negative Breast Cancer Draining Lymph Nodes Are Associated with Lower Survival
Source: Int J Mol Sci. 2020 Aug 19;21(17):5948. doi: 10.3390/ijms21175948 (PMC7504397; doi:10.3390/ijms21175948)
Supplement: Supplementary file 1 [file ijms-21-05948-s001.zip › ijms-889874-supplementary.csv]

	Number of CD8+ interfollicular cells	Area density of CD8+ interfollicular cells (#/sqmm)	Sum of interfollicular areas (sq�m)	Mean interfollicular area (sq�m)	Number_GCs	Mean number of CD8+ cells per GC	Median number of CD8+ cells per GC	Mean area density of CD8+ cells per GC (#/sqmm)	Median area density of CD8+ cells per GC (#/sqmm)	Mean number of PD1+ cells per GC	Median number of PD1+ cells per GC	Mean area density of PD1+ cells per GC (#/sqmm)	Median area density of PD1+ cells per GC (#/sqmm)	Sum of GC areas (sq�m)	Ratio sum of GC areas / whole LN area	Mean GC area (sq�m)	Median GC area (sq�m)	Mean ratio circularity (>1 = non-circular)	Median ratio circularity (>1 = non-circular)	Patient age	Grading	Tumor size	pT	pN	Number of LN with metastasis	Whole number of LNs	Lymphangiosis carcinomatosa 0no_1yes	HER2 IHC-Score	Mib1	Event specific followup overall-survival (OS = disease-free survival)	Count Same Sequence Tumor LN	Count Same Sequence Tumor GC	Count same sequence lymph node germinal center	Ratio of sum % reads tumor / sum % reads lymph node	Sum of % reads tumor from clones in lymph node	Sum of % reads in lymph node from clones in tumor	Ratio of sum % reads tumor / sum % reads germinal center	Sum of % reads tumor from clones in germinal center	Sum of % reads germinal center from clones in tumor	Ratio of sum % reads lymph node / sum % reads germinal center	Sum of % reads lymph node from clones in germinal center	Sum of % reads germinal center from clones in lymph node	OS_Months including survivors at 72 months	Event (death, 0no, 1yes)
Number of CD8+ interfollicular cells__CORR	1	0.520865507	0.719195489	0.020964516	0.015538098	0.159917201	0.19911835	0.433477207	0.139645403	0.197205615	-0.014605953	-0.011912177	-0.046622231	0.041110906	-0.258517689	-0.041590292	0.033057292	-0.16552318	-0.292427586	-0.045187348	0.053388308	-0.737402601	-0.153496127	-0.098023215	-0.07504518	-0.049663165	-0.042242902	-0.109964832	0.208315993	-0.442098204	0.094558803	0.33328191	-0.250011369	-0.201040856	0.475870523	0.081021223	-0.393216158	0.086630213	0.068793349	-0.27972793	-0.294900177	-0.2794335	0.014315183	-0.307254102
Number of CD8+ interfollicular cells__p-Value	0	0.026665079	0.000768635	0.934195109	0.951205392	0.526170179	0.428290718	0.072319913	0.580502087	0.432831054	0.954129618	0.962583261	0.854248838	0.871333703	0.300295629	0.869845365	0.896395346	0.511572448	0.238972833	0.858691279	0.8333591	0.036822483	0.543122617	0.698789474	0.767268687	0.844847945	0.867819893	0.664020376	0.474808799	0.113466981	0.747800287	0.346672516	0.486021531	0.553346348	0.085435054	0.783053801	0.512560635	0.811912202	0.850224705	0.433769281	0.40814046	0.434273813	0.955041908	0.214880563
Number of CD8+ interfollicular cells__number	18	18	18	18	18	18	18	18	18	18	18	18	18	18	18	18	18	18	18	18	18	8	18	18	18	18	18	18	14	14	14	10	10	11	14	14	5	10	10	10	10	10	18	18
Area density of CD8+ interfollicular cells (#/sqmm)__CORR	0.520865507	1	-0.13653688	0.496098799	-0.375858418	-0.127488206	0.22638102	0.118371669	-0.025268034	-0.030097524	-0.021971826	0.042982203	-0.141109323	-0.312144801	-0.115412682	-0.173990702	0.130759237	-0.275254837	-0.285101395	0.110720095	-0.123613974	-0.458344953	-0.485699461	-0.180372133	-0.213768909	-0.134229302	-0.298250373	-0.38222079	-0.086709009	0.100953748	-0.0261553	0.203196017	-0.327216885	-0.03685046	0.16585702	-0.126542597	-0.710902612	0.451835307	0.419151132	-0.208575075	-0.179131248	-0.194324341	0.109303219	-0.067806375
Area density of CD8+ interfollicular cells (#/sqmm)__p-Value	0.026665079	0	0.589037795	0.036265933	0.124255595	0.614176315	0.366362289	0.639924091	0.92072371	0.905630438	0.931040247	0.865526311	0.576500517	0.207293732	0.648367827	0.489891958	0.605039665	0.268944235	0.25148715	0.661842289	0.62506809	0.25337899	0.041009341	0.473853501	0.394356326	0.595407757	0.229314623	0.117505121	0.768190876	0.731300734	0.929277446	0.573410968	0.356054981	0.914340196	0.570938223	0.666413792	0.178281871	0.189879331	0.227923436	0.563078141	0.620483837	0.590607099	0.665930497	0.7892131
Area density of CD8+ interfollicular cells (#/sqmm)__number	18	18	18	18	18	18	18	18	18	18	18	18	18	18	18	18	18	18	18	18	18	8	18	18	18	18	18	18	14	14	14	10	10	11	14	14	5	10	10	10	10	10	18	18
Sum of interfollicular areas (sq�m)__CORR	0.719195489	-0.13653688	1	-0.296012754	0.39159933	0.402879928	0.15276963	0.458912751	0.266394948	0.265669347	-0.08629087	-0.103492541	-0.034074037	0.402810702	-0.134109376	0.187605407	-0.122201789	0.100481163	-0.060498984	-0.074467011	0.2587516	-0.489108253	0.070397481	0.147227598	0.154364637	-0.048867229	0.270935749	0.173187921	0.449354592	-0.515256995	0.082022217	0.416577059	-0.103612689	-0.377321489	0.287133137	0.149980282	0.028653736	-0.083311091	-0.093574915	-0.344372958	-0.378694715	-0.216328473	-0.09464886	-0.24986539
Sum of interfollicular areas (sq�m)__p-Value	0.000768635	0.589037795	0	0.232996009	0.10803424	0.097380365	0.545055986	0.055409616	0.285277336	0.286641193	0.7335145	0.682789295	0.893225755	0.097443339	0.595739582	0.455994729	0.629056827	0.691583481	0.811519561	0.76901546	0.299842948	0.218685046	0.781339908	0.559905099	0.540815373	0.847306665	0.27683246	0.491928063	0.106976499	0.05934395	0.780432933	0.231089691	0.775764861	0.25263313	0.319562595	0.608815421	0.963521923	0.81901663	0.797087841	0.329844548	0.280531946	0.548312255	0.708722035	0.317328383
Sum of interfollicular areas (sq�m)__number	18	18	18	18	18	18	18	18	18	18	18	18	18	18	18	18	18	18	18	18	18	8	18	18	18	18	18	18	14	14	14	10	10	11	14	14	5	10	10	10	10	10	18	18
Mean interfollicular area (sq�m)__CORR	0.020964516	0.496098799	-0.296012754	1	-0.299209767	0.045921708	0.439488336	0.070976226	0.150925784	-0.11918781	-0.268618892	-0.089715266	-0.261760985	-0.178954446	0.291107347	0.150574918	0.26411113	-0.067770239	-0.004080411	0.192290783	0.049037306	-0.162979116	-0.416201624	0.120463085	-0.025048817	-0.117795291	-0.128088078	-0.284651687	-0.275667738	-0.081986382	-0.181505224	-0.262905343	-0.310645539	0.334718064	0.055351833	-0.236501373	-0.642024099	-0.263392893	-0.215912338	-0.08722907	-0.112682763	-0.319721595	0.038798658	-0.12714124
Mean interfollicular area (sq�m)__p-Value	0.934195109	0.036265933	0.232996009	0	0.227747711	0.856417165	0.068018129	0.779584097	0.549976662	0.637602491	0.281121873	0.723324732	0.294055633	0.477393882	0.241198155	0.55091525	0.289583457	0.789323042	0.987179479	0.444612011	0.846781169	0.699782389	0.085799857	0.633981263	0.921409465	0.641565578	0.612496648	0.2522685	0.340108887	0.780526722	0.534595922	0.463024003	0.382329032	0.314346505	0.850923187	0.415616114	0.242826519	0.46216406	0.549100861	0.810631677	0.756612511	0.367823913	0.87851817	0.615148671
Mean interfollicular area (sq�m)__number	18	18	18	18	18	18	18	18	18	18	18	18	18	18	18	18	18	18	18	18	18	8	18	18	18	18	18	18	14	14	14	10	10	11	14	14	5	10	10	10	10	10	18	18
Number_GCs__CORR	0.015538098	-0.375858418	0.39159933	-0.299209767	1	0.496781797	0.237855136	0.302875945	0.322272708	0.274868407	-0.13986367	-0.218091142	-0.148057609	0.738588024	0.567067283	0.365964458	-0.190215315	0.778752526	0.634658564	0.171891953	0.602917632	-0.086844522	0.084941884	0.317927654	0.349605072	0.010522965	0.071794506	0.376909798	0.523952236	-0.156108133	0.056153054	0.369579898	0.357220791	-0.33462596	-0.274572421	0.037906926	-0.485356331	0.000659927	-0.04456796	-0.024987536	-0.03134944	-0.15784239	0.145573968	-0.301946933
Number_GCs__p-Value	0.951205392	0.124255595	0.10803424	0.227747711	0	0.030483601	0.326805155	0.207511062	0.178425378	0.254747856	0.567943952	0.369737406	0.545242853	0.000304376	0.011343885	0.123333152	0.435389368	8.56E-05	0.003511727	0.481645793	0.006286291	0.837983393	0.729536082	0.18468673	0.142320341	0.965896465	0.770228281	0.111678852	0.044987921	0.578499813	0.848787756	0.293214887	0.310891419	0.314487998	0.342109296	0.897630096	0.407226973	0.998556409	0.902701006	0.945373882	0.931490457	0.66319433	0.552080281	0.208977992
Number_GCs__number	18	18	18	18	19	19	19	19	19	19	19	19	19	19	19	19	19	19	19	19	19	8	19	19	19	19	19	19	15	15	14	10	10	11	14	14	5	10	10	10	10	10	19	19
Mean number of CD8+ cells per GC__CORR	0.159917201	-0.127488206	0.402879928	0.045921708	0.496781797	1	0.524002804	0.564509709	0.540309327	0.312043473	-0.01356343	-0.129983923	-0.005930057	0.744357566	0.522507829	0.623760452	-0.052376916	0.337836049	0.143825129	0.071355997	0.457629142	-0.056686027	-0.119270093	0.59852749	0.708389867	0.364636824	0.352666212	0.181901822	0.295487925	-0.067637533	-0.09373346	0.235309593	-0.157730325	-0.380407508	-0.12495266	-0.127406896	-0.421170609	-0.032088181	-0.118348952	0.110536282	0.080381114	-0.524443852	-0.180487776	0.188210713
Mean number of CD8+ cells per GC__p-Value	0.526170179	0.614176315	0.097380365	0.856417165	0.030483601	0	0.021285614	0.011802958	0.016929601	0.193398919	0.956050764	0.595847849	0.980777839	0.00025729	0.021725518	0.004318638	0.831364654	0.157180955	0.556917627	0.771596105	0.048821722	0.893941167	0.626730422	0.006782019	0.000687659	0.124803206	0.138621518	0.45608122	0.284958808	0.810713089	0.749937241	0.512827313	0.663421613	0.248455805	0.670388104	0.664256731	0.480053838	0.929879333	0.744707409	0.761134643	0.825298	0.119651375	0.459649924	0.440333128
Mean number of CD8+ cells per GC__number	18	18	18	18	19	19	19	19	19	19	19	19	19	19	19	19	19	19	19	19	19	8	19	19	19	19	19	19	15	15	14	10	10	11	14	14	5	10	10	10	10	10	19	19
Median number of CD8+ cells per GC__CORR	0.19911835	0.22638102	0.15276963	0.439488336	0.237855136	0.524002804	1	0.898197922	0.946473662	0.346248271	0.184474194	0.109578352	0.211184575	0.069600823	-0.003657449	0.032186932	-0.052765981	0.265087422	0.028963617	0.141486236	0.3070981	-0.519830865	-0.46847621	-0.041222103	-0.088748411	0.016588439	-0.261560598	0.469142911	-0.112225922	0.069779522	0.032470544	-0.28444215	-0.157460564	-0.204469741	0.002550906	-0.019522652	-0.258075196	-0.369537814	-0.377069013	0.075563699	0.049085398	-0.62569147	-0.036828187	0.115682358
Median number of CD8+ cells per GC__p-Value	0.428290718	0.366362289	0.545055986	0.068018129	0.326805155	0.021285614	0	1.79E-07	8.98E-10	0.14645491	0.44962567	0.655190362	0.38545603	0.777077378	0.988143806	0.895927236	0.830129307	0.272722321	0.906303357	0.563416242	0.200929775	0.186671202	0.043065537	0.86693345	0.71787745	0.946261157	0.27939192	0.042729543	0.690480209	0.804823549	0.912255486	0.42572799	0.66396883	0.546454035	0.993094693	0.947185126	0.675093311	0.293274143	0.282771922	0.835644996	0.892884023	0.053000348	0.88101543	0.637209772
Median number of CD8+ cells per GC__number	18	18	18	18	19	19	19	19	19	19	19	19	19	19	19	19	19	19	19	19	19	8	19	19	19	19	19	19	15	15	14	10	10	11	14	14	5	10	10	10	10	10	19	19
Mean area density of CD8+ cells per GC (#/sqmm)__CORR	0.433477207	0.118371669	0.458912751	0.070976226	0.302875945	0.564509709	0.898197922	1	0.942843371	0.18266658	0.095670256	0.052602555	0.187143064	0.064425838	-0.130848849	-0.117560358	-0.279237084	0.243613433	-0.021586862	-0.09294413	0.327777068	-0.489646116	-0.423472676	-0.11573723	-0.098911449	0.057734745	-0.224530771	0.468719627	-0.027885352	0.161384496	0.015799492	0.52584601	-0.000536389	-0.196813947	0.069832979	0.00276145	-0.608013018	0.259284056	0.229209381	0.124644361	0.127874566	-0.215694986	0.068833097	0.051702453
Mean area density of CD8+ cells per GC (#/sqmm)__p-Value	0.072319913	0.639924091	0.055409616	0.779584097	0.207511062	0.011802958	1.79E-07	0	1.55E-09	0.454157076	0.696831007	0.830648164	0.442978052	0.79329635	0.59338247	0.631715975	0.246967531	0.314875772	0.930101921	0.705095703	0.170701566	0.218101758	0.070813436	0.637048993	0.687047245	0.814387114	0.355413356	0.042942629	0.921417595	0.565559857	0.95724807	0.118486279	0.998826649	0.561890516	0.812487453	0.992524764	0.276625859	0.469433431	0.524126302	0.731537217	0.724803732	0.549512936	0.779478116	0.833507083
Mean area density of CD8+ cells per GC (#/sqmm)__number	18	18	18	18	19	19	19	19	19	19	19	19	19	19	19	19	19	19	19	19	19	8	19	19	19	19	19	19	15	15	14	10	10	11	14	14	5	10	10	10	10	10	19	19
Median area density of CD8+ cells per GC (#/sqmm)__CORR	0.139645403	-0.025268034	0.266394948	0.150925784	0.322272708	0.540309327	0.946473662	0.942843371	1	0.214969921	0.091762824	0.022332368	0.160672537	0.080162372	-0.064895789	-0.08355413	-0.258476745	0.318850911	0.05823002	0.040878176	0.263546385	-0.500287741	-0.481792644	-0.088757653	-0.098190644	-0.031830751	-0.244734665	0.492878348	-0.144545172	0.164548337	-0.093030251	-0.155889688	-0.126609737	-0.025326214	-0.057191816	-0.110295844	-0.445519385	-0.172044607	-0.14352704	0.018461187	0.016814701	-0.391172412	0.070306773	0.055970159
Median area density of CD8+ cells per GC (#/sqmm)__p-Value	0.580502087	0.92072371	0.285277336	0.549976662	0.178425378	0.016929601	8.98E-10	1.55E-09	0	0.376795594	0.708686933	0.927693894	0.511117138	0.744255343	0.791820011	0.73380082	0.285305602	0.183344103	0.812821592	0.868034368	0.275624304	0.20672789	0.036727708	0.717849214	0.689218994	0.897073048	0.312583591	0.032023412	0.607274995	0.557859933	0.751759284	0.667158229	0.727438318	0.941079371	0.846020663	0.707391776	0.452115168	0.634595624	0.692422741	0.959629914	0.963228239	0.263661392	0.774871525	0.819970251
Median area density of CD8+ cells per GC (#/sqmm)__number	18	18	18	18	19	19	19	19	19	19	19	19	19	19	19	19	19	19	19	19	19	8	19	19	19	19	19	19	15	15	14	10	10	11	14	14	5	10	10	10	10	10	19	19
Mean number of PD1+ cells per GC__CORR	0.197205615	-0.030097524	0.265669347	-0.11918781	0.274868407	0.312043473	0.346248271	0.18266658	0.214969921	1	0.62199869	0.5965532	0.542064479	0.444713081	0.179947462	0.435843435	0.292049501	-0.029583057	-0.201292093	0.255319761	0.181065061	-0.084114689	0.093829441	0.341384672	0.309352462	-0.020343345	-0.027109085	0.096653199	0.060490425	-0.613625606	0.271629356	0.040004976	0.043721943	-0.384839096	0.004171983	0.327649463	0.471853582	-0.270274539	-0.280270296	-0.368905717	-0.396205262	-0.147084085	-0.518227691	0.164929453
Mean number of PD1+ cells per GC__p-Value	0.432831054	0.905630438	0.286641193	0.637602491	0.254747856	0.193398919	0.14645491	0.454157076	0.376795594	0	0.004462347	0.007015101	0.016506655	0.056419918	0.461017283	0.062133172	0.225030027	0.90430815	0.40860328	0.291438515	0.458191286	0.843027298	0.702408217	0.152592309	0.19747309	0.934119837	0.912279949	0.693859	0.83043119	0.014972023	0.347516557	0.912629032	0.904540869	0.242526956	0.98870664	0.252799453	0.422322084	0.450102517	0.432840595	0.294164949	0.257018681	0.685124255	0.023024769	0.499835322
Mean number of PD1+ cells per GC__number	18	18	18	18	19	19	19	19	19	19	19	19	19	19	19	19	19	19	19	19	19	8	19	19	19	19	19	19	15	15	14	10	10	11	14	14	5	10	10	10	10	10	19	19
Median number of PD1+ cells per GC__CORR	-0.014605953	-0.021971826	-0.08629087	-0.268618892	-0.13986367	-0.01356343	0.184474194	0.095670256	0.091762824	0.62199869	1	0.722975991	0.853327746	-0.074978625	-0.248265253	-0.010367233	0.246772479	-0.337681401	-0.413138574	-0.053593968	-0.004534721	0.093030381	0.009264057	-0.082302595	-0.02634213	0.022959747	-0.265589121	-0.045676942	-0.049791327	-0.407754689	0.435121784	0.284590855	0.42206498	-0.553648014	0.069994172	0.645050826	0.379651343	-0.00773626	-0.050171543	-0.306005921	-0.302465538	0.142717479	-0.446690464	0.263976506
Median number of PD1+ cells per GC__p-Value	0.954129618	0.931040247	0.7335145	0.281121873	0.567943952	0.956050764	0.44962567	0.696831007	0.708686933	0.004462347	0	0.00046988	3.41E-06	0.760315881	0.305431311	0.966400898	0.308443247	0.157383063	0.078731175	0.82750158	0.985300256	0.826571855	0.969974547	0.737653354	0.914752951	0.925667888	0.271781667	0.852695309	0.860121815	0.131376495	0.119955932	0.425475473	0.22436913	0.077231153	0.812061657	0.01273977	0.528490045	0.983077945	0.890525594	0.389850131	0.395637113	0.694087045	0.055202214	0.27481241
Median number of PD1+ cells per GC__number	18	18	18	18	19	19	19	19	19	19	19	19	19	19	19	19	19	19	19	19	19	8	19	19	19	19	19	19	15	15	14	10	10	11	14	14	5	10	10	10	10	10	19	19
Mean area density of PD1+ cells per GC (#/sqmm)__CORR	-0.011912177	0.042982203	-0.103492541	-0.089715266	-0.218091142	-0.129983923	0.109578352	0.052602555	0.022332368	0.5965532	0.722975991	1	0.750936521	-0.212925182	-0.243020634	-0.185413431	0.049112904	-0.390226581	-0.461546416	-0.187699173	-0.178039198	0.030235726	0.046223986	-0.020835179	-0.075672358	-0.256427086	-0.03887976	-0.138346057	-0.399390437	-0.603679186	0.344355495	0.383116105	0.070797375	-0.549187639	0.020827639	0.403664538	0.61330107	0.031254359	-0.034431583	-0.422812032	-0.461151493	0.036478653	-0.615151085	0.317217909
Mean area density of PD1+ cells per GC (#/sqmm)__p-Value	0.962583261	0.865526311	0.682789295	0.723324732	0.369737406	0.595847849	0.655190362	0.830648164	0.927693894	0.007015101	0.00046988	0	0.000211284	0.38146009	0.316091701	0.447280382	0.841743094	0.098590257	0.046679108	0.441599355	0.465862962	0.943342556	0.850949813	0.932530488	0.758160918	0.289278276	0.874435874	0.572193049	0.140255543	0.017174981	0.227954613	0.27448872	0.845904656	0.080151238	0.943659671	0.152337051	0.271294078	0.931697835	0.924770142	0.223462991	0.179769896	0.920309048	0.005058739	0.18572334
Mean area density of PD1+ cells per GC (#/sqmm)__number	18	18	18	18	19	19	19	19	19	19	19	19	19	19	19	19	19	19	19	19	19	8	19	19	19	19	19	19	15	15	14	10	10	11	14	14	5	10	10	10	10	10	19	19
Median area density of PD1+ cells per GC (#/sqmm)__CORR	-0.046622231	-0.141109323	-0.034074037	-0.261760985	-0.148057609	-0.005930057	0.211184575	0.187143064	0.160672537	0.542064479	0.853327746	0.750936521	1	-0.140185457	-0.277080016	-0.144916173	-0.002436581	-0.265245669	-0.368064864	-0.202325161	-0.085333155	0.113803172	0.080681712	-0.161459576	-0.074887172	-0.076103505	-0.252462492	0.132310541	-0.230390235	-0.394337526	0.206916924	0.323827217	0.196094211	-0.506711133	-0.07472781	0.577659685	0.830043105	0.088801664	0.043407809	-0.287926567	-0.281303508	0.429841173	-0.431724318	0.245529652
Median area density of PD1+ cells per GC (#/sqmm)__p-Value	0.854248838	0.576500517	0.893225755	0.294055633	0.545242853	0.980777839	0.38545603	0.442978052	0.511117138	0.016506655	3.41E-06	0.000211284	0	0.56704476	0.250790004	0.553897561	0.992101295	0.272425399	0.121032572	0.406151521	0.728335024	0.788454249	0.742651734	0.509022241	0.760600093	0.756822491	0.297058014	0.589225755	0.408754346	0.145811328	0.477847266	0.361353671	0.58716146	0.11168729	0.79957965	0.030511617	0.08193102	0.807270958	0.905224133	0.419829443	0.431073985	0.215039335	0.064929521	0.310964433
Median area density of PD1+ cells per GC (#/sqmm)__number	18	18	18	18	19	19	19	19	19	19	19	19	19	19	19	19	19	19	19	19	19	8	19	19	19	19	19	19	15	15	14	10	10	11	14	14	5	10	10	10	10	10	19	19
Sum of GC areas (sq�m)__CORR	0.041110906	-0.312144801	0.402810702	-0.178954446	0.738588024	0.744357566	0.069600823	0.064425838	0.080162372	0.444713081	-0.074978625	-0.212925182	-0.140185457	1	0.738969446	0.815561155	0.053165725	0.447304488	0.339334779	0.254283961	0.47296191	0.026466812	0.182346252	0.762153273	0.835437904	0.316268174	0.394195724	0.092661831	0.47278856	-0.216586745	-0.002010105	-0.0655982	0.096803466	-0.197487306	-0.282844788	-0.043570368	-0.361577592	-0.274224957	-0.300288941	0.01063987	-0.007015105	-0.304201339	-0.100519312	-0.050699442
Sum of GC areas (sq�m)__p-Value	0.871333703	0.207293732	0.097443339	0.477393882	0.000304376	0.00025729	0.777077378	0.79329635	0.744255343	0.056419918	0.760315881	0.38146009	0.56704476	0	0.000301053	2.09E-05	0.828860449	0.054828165	0.15523154	0.293468108	0.040843504	0.950397897	0.45496252	0.000148904	8.50E-06	0.187116569	0.09491389	0.705953366	0.075111539	0.43814091	0.994558619	0.857119826	0.790215646	0.560525906	0.32716311	0.882425981	0.549863095	0.443243622	0.399215304	0.976727919	0.984655213	0.392794686	0.682211305	0.83669522
Sum of GC areas (sq�m)__number	18	18	18	18	19	19	19	19	19	19	19	19	19	19	19	19	19	19	19	19	19	8	19	19	19	19	19	19	15	15	14	10	10	11	14	14	5	10	10	10	10	10	19	19
Ratio sum of GC areas / whole LN area__CORR	-0.258517689	-0.115412682	-0.134109376	0.291107347	0.567067283	0.522507829	-0.003657449	-0.130848849	-0.064895789	0.179947462	-0.248265253	-0.243020634	-0.277080016	0.738969446	1	0.748257244	0.207296041	0.5570301	0.577137635	0.285067196	0.428000479	0.420990853	0.156968044	0.646591542	0.689756115	0.216804732	0.229799027	-0.043741503	0.259482313	-0.143749603	-0.253380885	-0.198205258	0.10644682	0.187567452	-0.383493778	-0.29881605	-0.206859051	-0.331234774	-0.375897406	0.230564882	0.208278015	-0.156508923	-0.0695891	-0.02663326
Ratio sum of GC areas / whole LN area__p-Value	0.300295629	0.648367827	0.595739582	0.241198155	0.011343885	0.021725518	0.988143806	0.59338247	0.791820011	0.461017283	0.305431311	0.316091701	0.250790004	0.000301053	0	0.000229095	0.394466433	0.01323186	0.009673953	0.236822591	0.067537691	0.298950143	0.521032176	0.00277512	0.00108415	0.372637339	0.343935277	0.85887608	0.350344565	0.609275278	0.382082957	0.583061358	0.769768125	0.580760916	0.175875885	0.299371366	0.738509497	0.349825235	0.284392193	0.521606847	0.563646898	0.6659004	0.777114023	0.91381413
Ratio sum of GC areas / whole LN area__number	18	18	18	18	19	19	19	19	19	19	19	19	19	19	19	19	19	19	19	19	19	8	19	19	19	19	19	19	15	15	14	10	10	11	14	14	5	10	10	10	10	10	19	19
Mean GC area (sq�m)__CORR	-0.041590292	-0.173990702	0.187605407	0.150574918	0.365964458	0.623760452	0.032186932	-0.117560358	-0.08355413	0.435843435	-0.010367233	-0.185413431	-0.144916173	0.815561155	0.748257244	1	0.528560901	0.256790622	0.26106957	0.252814688	0.46273213	0.280117025	0.216928945	0.707598397	0.741298701	0.382685317	0.340717868	-0.024810325	0.520471335	-0.274108232	-0.077657016	-0.260693985	0.079908117	-0.096864304	-0.264109983	-0.093249427	-0.072807147	-0.487200616	-0.510423303	0.19941513	0.168255563	-0.324270286	-0.327787546	0.203725726
Mean GC area (sq�m)__p-Value	0.869845365	0.489891958	0.455994729	0.55091525	0.123333152	0.004318638	0.895927236	0.631715975	0.73380082	0.062133172	0.966400898	0.447280382	0.553897561	2.09E-05	0.000229095	0	0.019987667	0.288571209	0.280328421	0.296361804	0.046044944	0.50160826	0.372356773	0.000701569	0.000281417	0.1058578	0.153447389	0.919694383	0.046692729	0.322846551	0.791877731	0.466933318	0.826312869	0.77693095	0.361544233	0.751191261	0.907381027	0.153228392	0.13169416	0.580716347	0.642184888	0.360658843	0.170687084	0.40284037
Mean GC area (sq�m)__number	18	18	18	18	19	19	19	19	19	19	19	19	19	19	19	19	19	19	19	19	19	8	19	19	19	19	19	19	15	15	14	10	10	11	14	14	5	10	10	10	10	10	19	19
Median GC area (sq�m)__CORR	0.033057292	0.130759237	-0.122201789	0.26411113	-0.190215315	-0.052376916	-0.052765981	-0.279237084	-0.258476745	0.292049501	0.246772479	0.049112904	-0.002436581	0.053165725	0.207296041	0.528560901	1	-0.146448933	-0.020678135	0.022516832	0.231260843	0.732887604	0.159777038	0.029771364	-0.005457719	0.080234537	-0.122969235	-0.246691834	0.539194723	-0.347672401	0.193394697	-0.211613479	0.2250025	-0.03217444	0.043157214	0.13493012	-0.151393586	-0.462587814	-0.514209536	-0.055188197	-0.095135666	-0.332068826	-0.424937663	0.276676342
Median GC area (sq�m)__p-Value	0.896395346	0.605039665	0.629056827	0.289583457	0.435389368	0.831364654	0.830129307	0.246967531	0.285305602	0.225030027	0.308443247	0.841743094	0.992101295	0.828860449	0.394466433	0.019987667	0	0.549667156	0.933037945	0.927098155	0.340788952	0.038610413	0.513505696	0.903701724	0.982308675	0.744032451	0.615996897	0.30860647	0.038060459	0.204163074	0.507682791	0.557273489	0.531977081	0.925181565	0.883533926	0.645584225	0.807978596	0.178240261	0.128371401	0.879642842	0.793764078	0.348538996	0.069740883	0.251509485
Median GC area (sq�m)__number	18	18	18	18	19	19	19	19	19	19	19	19	19	19	19	19	19	19	19	19	19	8	19	19	19	19	19	19	15	15	14	10	10	11	14	14	5	10	10	10	10	10	19	19
Mean ratio circularity (>1 = non-circular)__CORR	-0.16552318	-0.275254837	0.100481163	-0.067770239	0.778752526	0.337836049	0.265087422	0.243613433	0.318850911	-0.029583057	-0.337681401	-0.390226581	-0.265245669	0.447304488	0.5570301	0.256790622	-0.146448933	1	0.944412951	0.206617246	0.566805298	0.064263146	0.154334732	0.055742733	0.090287959	0.05660066	-0.002322529	0.62509826	0.244844467	0.113095555	-0.371161287	-0.140220021	-0.291384841	-0.391420125	-0.593549695	-0.286333955	0.711288866	-0.250037579	-0.23831566	0.691701924	0.692908388	-0.228927319	0.138570148	-0.11903461
Mean ratio circularity (>1 = non-circular)__p-Value	0.511572448	0.268944235	0.691583481	0.789323042	8.56E-05	0.157180955	0.272722321	0.314875772	0.183344103	0.90430815	0.157383063	0.098590257	0.272425399	0.054828165	0.01323186	0.288571209	0.549667156	0	1.23E-09	0.396051088	0.011390239	0.879837928	0.528134448	0.820690437	0.713178863	0.817974383	0.99247101	0.00421207	0.37912518	0.688192542	0.191365444	0.699228737	0.414013307	0.233874724	0.025240691	0.320971368	0.177936093	0.48597429	0.507296981	0.026697424	0.02632481	0.524651192	0.571564764	0.627416174
Mean ratio circularity (>1 = non-circular)__number	18	18	18	18	19	19	19	19	19	19	19	19	19	19	19	19	19	19	19	19	19	8	19	19	19	19	19	19	15	15	14	10	10	11	14	14	5	10	10	10	10	10	19	19
Median ratio circularity (>1 = non-circular)__CORR	-0.292427586	-0.285101395	-0.060498984	-0.004080411	0.634658564	0.143825129	0.028963617	-0.021586862	0.05823002	-0.201292093	-0.413138574	-0.461546416	-0.368064864	0.339334779	0.577137635	0.26106957	-0.020678135	0.944412951	1	0.153127363	0.53024123	0.224525912	0.245479322	0.013674404	0.037413117	0.08847648	0.017278613	0.530593096	0.267902675	0.174995595	-0.381255301	-0.257857339	-0.261781284	-0.318535571	-0.621155974	-0.314727573	0.599354016	-0.335313556	-0.335529631	0.810398423	0.80089804	-0.254127529	0.171876375	-0.128111334
Median ratio circularity (>1 = non-circular)__p-Value	0.238972833	0.25148715	0.811519561	0.987179479	0.003511727	0.556917627	0.906303357	0.930101921	0.812821592	0.40860328	0.078731175	0.046679108	0.121032572	0.15523154	0.009673953	0.280328421	0.933037945	1.23E-09	0	0.531405737	0.019525315	0.592948408	0.311066792	0.955691515	0.879138734	0.718708376	0.944028582	0.019429579	0.334358286	0.532758625	0.178625051	0.471969306	0.465009331	0.339731003	0.017743962	0.273094333	0.285415172	0.343557973	0.343227569	0.004466363	0.005364894	0.478627045	0.481686122	0.601199938
Median ratio circularity (>1 = non-circular)__number	18	18	18	18	19	19	19	19	19	19	19	19	19	19	19	19	19	19	19	19	19	8	19	19	19	19	19	19	15	15	14	10	10	11	14	14	5	10	10	10	10	10	19	19
Patient age__CORR	-0.045187348	0.110720095	-0.074467011	0.192290783	0.171891953	0.071355997	0.141486236	-0.09294413	0.040878176	0.255319761	-0.053593968	-0.187699173	-0.202325161	0.254283961	0.285067196	0.252814688	0.022516832	0.206617246	0.153127363	1	-0.173370703	0.216749153	0.108488813	0.272188418	0.206255536	-0.00013455	0.185693032	0.055001132	-0.021601417	-0.090388148	-0.082864334	-0.447146996	0.102281542	0.369847665	0.181377452	-0.133256452	-0.273535339	-0.211978688	-0.050865711	-0.164171632	-0.129679357	0.02896013	-0.022992937	-0.049009839
Patient age__p-Value	0.858691279	0.661842289	0.76901546	0.444612011	0.481645793	0.771596105	0.563416242	0.705095703	0.868034368	0.291438515	0.82750158	0.441599355	0.406151521	0.293468108	0.236822591	0.296361804	0.927098155	0.396051088	0.531405737	0	0.477825205	0.606144587	0.65841937	0.259596488	0.396896927	0.99956382	0.446583435	0.823039797	0.939091363	0.748696987	0.778229721	0.195090127	0.778585141	0.262915087	0.534888498	0.64972195	0.656117178	0.556577353	0.889018699	0.650398299	0.721048929	0.936702819	0.92556072	0.842071225
Patient age__number	18	18	18	18	19	19	19	19	19	19	19	19	19	19	19	19	19	19	19	19	19	8	19	19	19	19	19	19	15	15	14	10	10	11	14	14	5	10	10	10	10	10	19	19
Grading__CORR	0.053388308	-0.123613974	0.2587516	0.049037306	0.602917632	0.457629142	0.3070981	0.327777068	0.263546385	0.181065061	-0.004534721	-0.178039198	-0.085333155	0.47296191	0.428000479	0.46273213	0.231260843	0.566805298	0.53024123	-0.173370703	1	-0.21821789	0.035805744	0.185075077	0.174444007	0.209482679	-0.016343011	0.36031514	0.632824946	-0.094383734	0.160746909	0.38885067	0.156321575	-0.566696581	-0.336705717	0.151041341	-0.532844837	0.07126874	0.017199058	0.385439526	0.383368231	-0.341934119	-0.00628378	-0.073088168
Grading__p-Value	0.8333591	0.62506809	0.299842948	0.846781169	0.006286291	0.048821722	0.200929775	0.170701566	0.275624304	0.458191286	0.985300256	0.465862962	0.728335024	0.040843504	0.067537691	0.046044944	0.340788952	0.011390239	0.019525315	0.477825205	0	0.603645057	0.884297302	0.448124526	0.475061617	0.389385463	0.947055159	0.129674347	0.011341637	0.737940491	0.583022644	0.266757255	0.666280875	0.069098761	0.2391361	0.606254031	0.355193886	0.844889075	0.962388188	0.271341696	0.274146264	0.333508076	0.979631472	0.766196807
Grading__number	18	18	18	18	19	19	19	19	19	19	19	19	19	19	19	19	19	19	19	19	19	8	19	19	19	19	19	19	15	15	14	10	10	11	14	14	5	10	10	10	10	10	19	19
Tumor size__CORR	-0.737402601	-0.458344953	-0.489108253	-0.162979116	-0.086844522	-0.056686027	-0.519830865	-0.489646116	-0.500287741	-0.084114689	0.093030381	0.030235726	0.113803172	0.026466812	0.420990853	0.280117025	0.732887604	0.064263146	0.224525912	0.216749153	-0.21821789	1	0.911561376	0.011116602	0.151836688	0.396602327	0.210084034	-0.011979604	0.588240405	-0.396138882	0.560398258	-0.935856728	0.484557298	1	0.770476672	0.751715856		-0.935856728	-0.935856728	0.149621977	0.077958732	-0.152438721	-0.441557558	0.350175909
Tumor size__p-Value	0.036822483	0.25337899	0.218685046	0.699782389	0.837983393	0.893941167	0.186671202	0.218101758	0.20672789	0.843027298	0.826571855	0.943342556	0.788454249	0.950397897	0.298950143	0.50160826	0.038610413	0.879837928	0.592948408	0.606144587	0.603645057	0	0.00161661	0.979158088	0.719651573	0.330669641	0.617529129	0.977540391	0.411759595	0.509141407	0.439601742	0.229255568	0.677961424	0	0.229523328	0.248284144		0.229255568	0.229255568	0.904388664	0.95031952	0.90257466	0.273399777	0.395120245
Tumor size__number	8	8	8	8	8	8	8	8	8	8	8	8	8	8	8	8	8	8	8	8	8	8	8	8	8	8	8	8	4	5	4	3	3	2	4	4	1	3	3	3	3	3	8	8
pT__CORR	-0.153496127	-0.485699461	0.070397481	-0.416201624	0.084941884	-0.119270093	-0.46847621	-0.423472676	-0.481792644	0.093829441	0.009264057	0.046223986	0.080681712	0.182346252	0.156968044	0.216928945	0.159777038	0.154334732	0.245479322	0.108488813	0.035805744	0.911561376	1	0.18727774	0.219862629	0.343634744	0.410791918	0.114538829	0.304260216	-0.365099576	0.248249479	0.129367837	0.301892653	-0.16498719	0.023748335	0.347885707	0.267936846	-0.308212234	-0.217433709	0.233197569	0.222013245	0.099293995	-0.426608007	0.285773803
pT__p-Value	0.543122617	0.041009341	0.781339908	0.085799857	0.729536082	0.626730422	0.043065537	0.070813436	0.036727708	0.702408217	0.969974547	0.850949813	0.742651734	0.45496252	0.521032176	0.372356773	0.513505696	0.528134448	0.311066792	0.65841937	0.884297302	0.00161661	0	0.442643961	0.365764903	0.149731229	0.080616718	0.640563906	0.270215152	0.180862596	0.392120739	0.721696654	0.396577397	0.6278275	0.935772902	0.222905647	0.662979178	0.386264671	0.546219923	0.516727762	0.537584225	0.784923243	0.068532806	0.235611497
pT__number	18	18	18	18	19	19	19	19	19	19	19	19	19	19	19	19	19	19	19	19	19	8	19	19	19	19	19	19	15	15	14	10	10	11	14	14	5	10	10	10	10	10	19	19
pN__CORR	-0.098023215	-0.180372133	0.147227598	0.120463085	0.317927654	0.59852749	-0.041222103	-0.11573723	-0.088757653	0.341384672	-0.082302595	-0.020835179	-0.161459576	0.762153273	0.646591542	0.707598397	0.029771364	0.055742733	0.013674404	0.272188418	0.185075077	0.011116602	0.18727774	1	0.923077069	0.409404467	0.564169334	-0.281308942	0.115304943	-0.276968419	0.584077609	-0.162552329	0.277470795	-0.173791397	0.289636899	0.363548373	-0.324987027	-0.284024205	-0.231070191	-0.138011501	-0.170908235	-0.430325196	-0.243796958	0.082572282
pN__p-Value	0.698789474	0.473853501	0.559905099	0.633981263	0.18468673	0.006782019	0.86693345	0.637048993	0.717849214	0.152592309	0.737653354	0.932530488	0.509022241	0.000148904	0.00277512	0.000701569	0.903701724	0.820690437	0.955691515	0.259596488	0.448124526	0.979158088	0.442643961	0	1.81E-08	0.081747082	0.011865164	0.243331149	0.682391814	0.317618243	0.028292644	0.653664426	0.437643982	0.609315562	0.315171835	0.20134829	0.593617432	0.426438081	0.520668909	0.703784767	0.636868541	0.2144661	0.3144999	0.73682268
pN__number	18	18	18	18	19	19	19	19	19	19	19	19	19	19	19	19	19	19	19	19	19	8	19	19	19	19	19	19	15	15	14	10	10	11	14	14	5	10	10	10	10	10	19	19
Number of LN with metastasis__CORR	-0.07504518	-0.213768909	0.154364637	-0.025048817	0.349605072	0.708389867	-0.088748411	-0.098911449	-0.098190644	0.309352462	-0.02634213	-0.075672358	-0.074887172	0.835437904	0.689756115	0.741298701	-0.005457719	0.090287959	0.037413117	0.206255536	0.174444007	0.151836688	0.219862629	0.923077069	1	0.474202102	0.571328451	-0.222598034	0.200420585	-0.181536561	0.584077609	-0.162552329	0.277470795	-0.173791397	0.289636899	0.363548373	-0.324987027	-0.284024205	-0.231070191	-0.138011501	-0.170908235	-0.430325196	-0.206128273	0.113218161
Number of LN with metastasis__p-Value	0.767268687	0.394356326	0.540815373	0.921409465	0.142320341	0.000687659	0.71787745	0.687047245	0.689218994	0.19747309	0.914752951	0.758160918	0.760600093	8.50E-06	0.00108415	0.000281417	0.982308675	0.713178863	0.879138734	0.396896927	0.475061617	0.719651573	0.365764903	1.81E-08	0	0.04024501	0.010611036	0.35967862	0.473866192	0.517303801	0.028292644	0.653664426	0.437643982	0.609315562	0.315171835	0.20134829	0.593617432	0.426438081	0.520668909	0.703784767	0.636868541	0.2144661	0.39719476	0.644445925
Number of LN with metastasis__number	18	18	18	18	19	19	19	19	19	19	19	19	19	19	19	19	19	19	19	19	19	8	19	19	19	19	19	19	15	15	14	10	10	11	14	14	5	10	10	10	10	10	19	19
Whole number of LNs__CORR	-0.049663165	-0.134229302	-0.048867229	-0.117795291	0.010522965	0.364636824	0.016588439	0.057734745	-0.031830751	-0.020343345	0.022959747	-0.256427086	-0.076103505	0.316268174	0.216804732	0.382685317	0.080234537	0.05660066	0.08847648	-0.00013455	0.209482679	0.396602327	0.343634744	0.409404467	0.474202102	1	0.128915411	0.196577535	0.146758183	0.320219252	0.261662875	-0.130476337	-0.004819215	-0.119806184	0.180698909	0.242773096	-0.404153775	-0.286764999	-0.233510628	0.856566811	0.851994982	-0.365017205	0.079215615	0.185312329
Whole number of LNs__p-Value	0.844847945	0.595407757	0.847306665	0.641565578	0.965896465	0.124803206	0.946261157	0.814387114	0.897073048	0.934119837	0.925667888	0.289278276	0.756822491	0.187116569	0.372637339	0.1058578	0.744032451	0.817974383	0.718708376	0.99956382	0.389385463	0.330669641	0.149731229	0.081747082	0.04024501	0	0.598899369	0.419893316	0.601724492	0.244596889	0.366174858	0.719392543	0.989458212	0.725687047	0.536443419	0.402984654	0.49978917	0.421791515	0.516148837	0.001551665	0.001748996	0.299676706	0.74718131	0.44753253
Whole number of LNs__number	18	18	18	18	19	19	19	19	19	19	19	19	19	19	19	19	19	19	19	19	19	8	19	19	19	19	19	19	15	15	14	10	10	11	14	14	5	10	10	10	10	10	19	19
Lymphangiosis carcinomatosa 0no_1yes__CORR	-0.042242902	-0.298250373	0.270935749	-0.128088078	0.071794506	0.352666212	-0.261560598	-0.224530771	-0.244734665	-0.027109085	-0.265589121	-0.03887976	-0.252462492	0.394195724	0.229799027	0.340717868	-0.122969235	-0.002322529	0.017278613	0.185693032	-0.016343011	0.210084034	0.410791918	0.564169334	0.571328451	0.128915411	1	-0.123230447	0.180211698	-0.310338108	0.085352505	-0.150865561	-0.231877003	-0.148537569	0.090724213	-0.107253702		-0.202333775	-0.173357314	-0.110013874	-0.161827512	-0.379667424	-0.370846287	0.223606798
Lymphangiosis carcinomatosa 0no_1yes__p-Value	0.867819893	0.229314623	0.27683246	0.612496648	0.770228281	0.138621518	0.27939192	0.355413356	0.312583591	0.912279949	0.271781667	0.874435874	0.297058014	0.09491389	0.343935277	0.153447389	0.615996897	0.99247101	0.944028582	0.446583435	0.947055159	0.617529129	0.080616718	0.011865164	0.010611036	0.598899369	0	0.61524174	0.520417576	0.260275197	0.771729078	0.677390922	0.51917277	0.662929081	0.757742722	0.715151124		0.575073914	0.631973428	0.762236224	0.655128102	0.279196306	0.118033214	0.357448799
Lymphangiosis carcinomatosa 0no_1yes__number	18	18	18	18	19	19	19	19	19	19	19	19	19	19	19	19	19	19	19	19	19	8	19	19	19	19	19	19	15	15	14	10	10	11	14	14	5	10	10	10	10	10	19	19
HER2 IHC-Score__CORR	-0.109964832	-0.38222079	0.173187921	-0.284651687	0.376909798	0.181901822	0.469142911	0.468719627	0.492878348	0.096653199	-0.045676942	-0.138346057	0.132310541	0.092661831	-0.043741503	-0.024810325	-0.246691834	0.62509826	0.530593096	0.055001132	0.36031514	-0.011979604	0.114538829	-0.281308942	-0.222598034	0.196577535	-0.123230447	1	-0.055585056	0.256229232	-0.409168342	-0.258510959	-0.484288782	-0.361431033	-0.508635901	-0.253815085	0.970697523	-0.342713626	-0.313246133	0.814242567	0.803058081	-0.170062772	0.152673069	0.02004012
HER2 IHC-Score__p-Value	0.664020376	0.117505121	0.491928063	0.2522685	0.111678852	0.45608122	0.042729543	0.042942629	0.032023412	0.693859	0.852695309	0.572193049	0.589225755	0.705953366	0.85887608	0.919694383	0.30860647	0.00421207	0.019429579	0.823039797	0.129674347	0.977540391	0.640563906	0.243331149	0.35967862	0.419893316	0.61524174	0	0.844019824	0.356632639	0.14629563	0.470806804	0.156069475	0.274773073	0.06326554	0.381239935	0.005994766	0.332334864	0.378144608	0.004135434	0.005150206	0.638561368	0.532639028	0.935099818
HER2 IHC-Score__number	18	18	18	18	19	19	19	19	19	19	19	19	19	19	19	19	19	19	19	19	19	8	19	19	19	19	19	19	15	15	14	10	10	11	14	14	5	10	10	10	10	10	19	19
Mib1__CORR	0.208315993	-0.086709009	0.449354592	-0.275667738	0.523952236	0.295487925	-0.112225922	-0.027885352	-0.144545172	0.060490425	-0.049791327	-0.399390437	-0.230390235	0.47278856	0.259482313	0.520471335	0.539194723	0.244844467	0.267902675	-0.021601417	0.632824946	0.588240405	0.304260216	0.115304943	0.200420585	0.146758183	0.180211698	-0.055585056	1	-0.039196335	0.196661984	0.27945159	0.475237163	0.001169106	-0.038969574	0.136966512	-0.93275124	0.286004264	0.232095612	-0.056939162	-0.030291247	-0.035062514	-0.150207705	0.197552403
Mib1__p-Value	0.474808799	0.768190876	0.106976499	0.340108887	0.044987921	0.284958808	0.690480209	0.921417595	0.607274995	0.83043119	0.860121815	0.140255543	0.408754346	0.075111539	0.350344565	0.046692729	0.038060459	0.37912518	0.334358286	0.939091363	0.011341637	0.411759595	0.270215152	0.682391814	0.473866192	0.601724492	0.520417576	0.844019824	0	0.894165489	0.51959822	0.466464471	0.196058773	0.997442585	0.899418906	0.655457631	0.06724876	0.455625409	0.547892601	0.884317423	0.938338343	0.92864437	0.593113095	0.480347632
Mib1__number	14	14	14	14	15	15	15	15	15	15	15	15	15	15	15	15	15	15	15	15	15	4	15	15	15	15	15	15	15	14	13	9	9	10	13	13	4	9	9	9	9	9	15	15
Event specific followup overall-survival (OS = disease-free survival)__CORR	-0.442098204	0.100953748	-0.515256995	-0.081986382	-0.156108133	-0.067637533	0.069779522	0.161384496	0.164548337	-0.613625606	-0.407754689	-0.603679186	-0.394337526	-0.216586745	-0.143749603	-0.274108232	-0.347672401	0.113095555	0.174995595	-0.090388148	-0.094383734	-0.396138882	-0.365099576	-0.276968419	-0.181536561	0.320219252	-0.310338108	0.256229232	-0.039196335	1	-0.337709594	-0.193081042	-0.111405669	0.624957116	-0.347952567	-0.41699101	-0.465301935	0.300314482	0.319964109	0.586121236	0.642527422	0.145540836	1
Event specific followup overall-survival (OS = disease-free survival)__p-Value	0.113466981	0.731300734	0.05934395	0.780526722	0.578499813	0.810713089	0.804823549	0.565559857	0.557859933	0.014972023	0.131376495	0.017174981	0.145811328	0.43814091	0.609275278	0.322846551	0.204163074	0.688192542	0.532758625	0.748696987	0.737940491	0.509141407	0.180862596	0.317618243	0.517303801	0.244596889	0.260275197	0.356632639	0.894165489	0	0.259109039	0.618674345	0.775380456	0.053363126	0.244013553	0.156321559	0.429691408	0.432339366	0.401254049	0.097190425	0.062012712	0.708690519	0
Event specific followup overall-survival (OS = disease-free survival)__number	14	14	14	14	15	15	15	15	15	15	15	15	15	15	15	15	15	15	15	15	15	5	15	15	15	15	15	15	14	15	13	9	9	10	13	13	5	9	9	9	9	9	15	15
Count Same Sequence Tumor LN__CORR	0.094558803	-0.0261553	0.082022217	-0.181505224	0.056153054	-0.09373346	0.032470544	0.015799492	-0.093030251	0.271629356	0.435121784	0.344355495	0.206916924	-0.002010105	-0.253380885	-0.077657016	0.193394697	-0.371161287	-0.381255301	-0.082864334	0.160746909	0.560398258	0.248249479	0.584077609	0.584077609	0.261662875	0.085352505	-0.409168342	0.196661984	-0.337709594	1	0.157738473	0.521447128	-0.373645364	0.600205368	0.86684727	-0.419221849	-0.082325956	-0.093740653	-0.235942363	-0.257346045	-0.349992667	-0.309540054	0.031338501
Count Same Sequence Tumor LN__p-Value	0.747800287	0.929277446	0.780432933	0.534595922	0.848787756	0.749937241	0.912255486	0.95724807	0.751759284	0.347516557	0.119955932	0.227954613	0.477847266	0.994558619	0.382082957	0.791877731	0.507682791	0.191365444	0.178625051	0.778229721	0.583022644	0.439601742	0.392120739	0.028292644	0.028292644	0.366174858	0.771729078	0.14629563	0.51959822	0.259109039	0	0.663405088	0.122165301	0.257661296	0.023248775	6.00E-05	0.482305396	0.821127573	0.796734746	0.511661114	0.472879553	0.321482466	0.281505624	0.915304396
Count Same Sequence Tumor LN__number	14	14	14	14	14	14	14	14	14	14	14	14	14	14	14	14	14	14	14	14	14	4	14	14	14	14	14	14	13	13	14	10	10	11	14	14	5	10	10	10	10	10	14	14
Count Same Sequence Tumor GC__CORR	0.33328191	0.203196017	0.416577059	-0.262905343	0.369579898	0.235309593	-0.28444215	0.52584601	-0.155889688	0.040004976	0.284590855	0.383116105	0.323827217	-0.0655982	-0.198205258	-0.260693985	-0.211613479	-0.140220021	-0.257857339	-0.447146996	0.38885067	-0.935856728	0.129367837	-0.162552329	-0.162552329	-0.130476337	-0.150865561	-0.258510959	0.27945159	-0.193081042	0.157738473	1	0.417329045	-0.361378004	-0.115983154	0.293537778	-0.364598726	0.711562332	0.687457882	-0.163579331	-0.117846039	0.409603514	-0.240417436	0.150865561
Count Same Sequence Tumor GC__p-Value	0.346672516	0.573410968	0.231089691	0.463024003	0.293214887	0.512827313	0.42572799	0.118486279	0.667158229	0.912629032	0.425475473	0.27448872	0.361353671	0.857119826	0.583061358	0.466933318	0.557273489	0.699228737	0.471969306	0.195090127	0.266757255	0.229255568	0.721696654	0.653664426	0.653664426	0.719392543	0.677390922	0.470806804	0.466464471	0.618674345	0.663405088	0	0.230162147	0.339291294	0.749672365	0.410411817	0.546278984	0.021008474	0.028036864	0.651592348	0.745762138	0.239791793	0.503445217	0.677390922
Count Same Sequence Tumor GC__number	10	10	10	10	10	10	10	10	10	10	10	10	10	10	10	10	10	10	10	10	10	3	10	10	10	10	10	10	9	9	10	10	10	9	10	10	5	10	10	10	10	10	10	10
Count same sequence lymph node germinal center__CORR	-0.250011369	-0.327216885	-0.103612689	-0.310645539	0.357220791	-0.157730325	-0.157460564	-0.000536389	-0.126609737	0.043721943	0.42206498	0.070797375	0.196094211	0.096803466	0.10644682	0.079908117	0.2250025	-0.291384841	-0.261781284	0.102281542	0.156321575	0.484557298	0.301892653	0.277470795	0.277470795	-0.004819215	-0.231877003	-0.484288782	0.475237163	-0.111405669	0.521447128	0.417329045	1	0.142492019	0.218580732	0.591843721	-0.638306985	0.271842263	0.308963039	-0.296273276	-0.24929212	0.472272158	-0.238852944	0.297010992
Count same sequence lymph node germinal center__p-Value	0.486021531	0.356054981	0.775764861	0.382329032	0.310891419	0.663421613	0.66396883	0.998826649	0.727438318	0.904540869	0.22436913	0.845904656	0.58716146	0.790215646	0.769768125	0.826312869	0.531977081	0.414013307	0.465009331	0.778585141	0.666280875	0.677961424	0.396577397	0.437643982	0.437643982	0.989458212	0.51917277	0.156069475	0.196058773	0.775380456	0.122165301	0.230162147	0	0.714584447	0.54405183	0.071473029	0.246462408	0.447374845	0.385048219	0.405857322	0.48731866	0.168128609	0.506311169	0.404633195
Count same sequence lymph node germinal center__number	10	10	10	10	10	10	10	10	10	10	10	10	10	10	10	10	10	10	10	10	10	3	10	10	10	10	10	10	9	9	10	10	10	9	10	10	5	10	10	10	10	10	10	10
Ratio of sum % reads tumor / sum % reads lymph node__CORR	-0.201040856	-0.03685046	-0.377321489	0.334718064	-0.33462596	-0.380407508	-0.204469741	-0.196813947	-0.025326214	-0.384839096	-0.553648014	-0.549187639	-0.506711133	-0.197487306	0.187567452	-0.096864304	-0.03217444	-0.391420125	-0.318535571	0.369847665	-0.566696581	1	-0.16498719	-0.173791397	-0.173791397	-0.119806184	-0.148537569	-0.361431033	0.001169106	0.624957116	-0.373645364	-0.361378004	0.142492019	1	0.194358059	-0.512985635	-0.372805639	-0.046180833	0.02469691	-0.396434958	-0.050065214	0.329544892	0.626009472	-0.244181938
Ratio of sum % reads tumor / sum % reads lymph node__p-Value	0.553346348	0.914340196	0.25263313	0.314346505	0.314487998	0.248455805	0.546454035	0.561890516	0.941079371	0.242526956	0.077231153	0.080151238	0.11168729	0.560525906	0.580760916	0.77693095	0.925181565	0.233874724	0.339731003	0.262915087	0.069098761	0	0.6278275	0.609315562	0.609315562	0.725687047	0.662929081	0.274773073	0.997442585	0.053363126	0.257661296	0.339291294	0.714584447	0	0.566878688	0.106593633	0.536565837	0.906088218	0.949713434	0.290821711	0.898220781	0.386482778	0.03935868	0.4693089
Ratio of sum % reads tumor / sum % reads lymph node__number	11	11	11	11	11	11	11	11	11	11	11	11	11	11	11	11	11	11	11	11	11	2	11	11	11	11	11	11	10	10	11	9	9	11	11	11	5	9	9	9	9	9	11	11
Sum of % reads tumor from clones in lymph node__CORR	0.475870523	0.16585702	0.287133137	0.055351833	-0.274572421	-0.12495266	0.002550906	0.069832979	-0.057191816	0.004171983	0.069994172	0.020827639	-0.07472781	-0.282844788	-0.383493778	-0.264109983	0.043157214	-0.593549695	-0.621155974	0.181377452	-0.336705717	0.770476672	0.023748335	0.289636899	0.289636899	0.180698909	0.090724213	-0.508635901	-0.038969574	-0.347952567	0.600205368	-0.115983154	0.218580732	0.194358059	1	0.45523686	-0.403331995	-0.334520571	-0.297557773	-0.348638897	-0.389414288	-0.340881302	0.124898788	-0.697701709
Sum of % reads tumor from clones in lymph node__p-Value	0.085435054	0.570938223	0.319562595	0.850923187	0.342109296	0.670388104	0.993094693	0.812487453	0.846020663	0.98870664	0.812061657	0.943659671	0.79957965	0.32716311	0.175875885	0.361544233	0.883533926	0.025240691	0.017743962	0.534888498	0.2391361	0.229523328	0.935772902	0.315171835	0.315171835	0.536443419	0.757742722	0.06326554	0.899418906	0.244013553	0.023248775	0.749672365	0.54405183	0.566878688	0	0.10190598	0.500746421	0.34477193	0.403727034	0.323486681	0.266003891	0.335096012	0.670522907	0.005531797
Sum of % reads tumor from clones in lymph node__number	14	14	14	14	14	14	14	14	14	14	14	14	14	14	14	14	14	14	14	14	14	4	14	14	14	14	14	14	13	13	14	10	10	11	14	14	5	10	10	10	10	10	14	14
Sum of % reads in lymph node from clones in tumor__CORR	0.081021223	-0.126542597	0.149980282	-0.236501373	0.037906926	-0.127406896	-0.019522652	0.00276145	-0.110295844	0.327649463	0.645050826	0.403664538	0.577659685	-0.043570368	-0.29881605	-0.093249427	0.13493012	-0.286333955	-0.314727573	-0.133256452	0.151041341	0.751715856	0.347885707	0.363548373	0.363548373	0.242773096	-0.107253702	-0.253815085	0.136966512	-0.41699101	0.86684727	0.293537778	0.591843721	-0.512985635	0.45523686	1	-0.048362998	0.006790805	0.000944908	-0.261307777	-0.259210525	-0.001128184	-0.385336014	0.045476388
Sum of % reads in lymph node from clones in tumor__p-Value	0.783053801	0.666413792	0.608815421	0.415616114	0.897630096	0.664256731	0.947185126	0.992524764	0.707391776	0.252799453	0.01273977	0.152337051	0.030511617	0.882425981	0.299371366	0.751191261	0.645584225	0.320971368	0.273094333	0.64972195	0.606254031	0.248284144	0.222905647	0.20134829	0.20134829	0.402984654	0.715151124	0.381239935	0.655457631	0.156321559	6.00E-05	0.410411817	0.071473029	0.106593633	0.10190598	0	0.938446332	0.985145799	0.997933016	0.465846775	0.46956398	0.997532102	0.173634014	0.877317271
Sum of % reads in lymph node from clones in tumor__number	14	14	14	14	14	14	14	14	14	14	14	14	14	14	14	14	14	14	14	14	14	4	14	14	14	14	14	14	13	13	14	10	10	11	14	14	5	10	10	10	10	10	14	14
Ratio of sum % reads tumor / sum % reads germinal center__CORR	-0.393216158	-0.710902612	0.028653736	-0.642024099	-0.485356331	-0.421170609	-0.258075196	-0.608013018	-0.445519385	0.471853582	0.379651343	0.61330107	0.830043105	-0.361577592	-0.206859051	-0.072807147	-0.151393586	0.711288866	0.599354016	-0.273535339	-0.532844837		0.267936846	-0.324987027	-0.324987027	-0.404153775		0.970697523	-0.93275124	-0.465301935	-0.419221849	-0.364598726	-0.638306985	-0.372805639	-0.403331995	-0.048362998	1	-0.538162099	-0.542040784	-0.532345243	-0.737098906	0.166060045	-0.465301935
Ratio of sum % reads tumor / sum % reads germinal center__p-Value	0.512560635	0.178281871	0.963521923	0.242826519	0.407226973	0.480053838	0.675093311	0.276625859	0.452115168	0.422322084	0.528490045	0.271294078	0.08193102	0.549863095	0.738509497	0.907381027	0.807978596	0.177936093	0.285415172	0.656117178	0.355193886		0.662979178	0.593617432	0.593617432	0.49978917		0.005994766	0.06724876	0.429691408	0.482305396	0.546278984	0.246462408	0.536565837	0.500746421	0.938446332	0	0.349476285	0.345320054	0.355732264	0.155277108	0.789541593	0.429691408
Ratio of sum % reads tumor / sum % reads germinal center__number	5	5	5	5	5	5	5	5	5	5	5	5	5	5	5	5	5	5	5	5	5	1	5	5	5	5	5	5	4	5	5	5	5	5	5	5	5	5	5	5	5	5	5	5
Sum of % reads tumor from clones in germinal center__CORR	0.086630213	0.451835307	-0.083311091	-0.263392893	0.000659927	-0.032088181	-0.369537814	0.259284056	-0.172044607	-0.270274539	-0.00773626	0.031254359	0.088801664	-0.274224957	-0.331234774	-0.487200616	-0.462587814	-0.250037579	-0.335313556	-0.211978688	0.07126874	-0.935856728	-0.308212234	-0.284024205	-0.284024205	-0.286764999	-0.202333775	-0.342713626	0.286004264	0.300314482	-0.082325956	0.711562332	0.271842263	-0.046180833	-0.334520571	0.006790805	-0.538162099	1	0.980140121	-0.218215381	-0.126002824	0.589256072	0.156323608	0.202333775
Sum of % reads tumor from clones in germinal center__p-Value	0.811912202	0.189879331	0.81901663	0.46216406	0.998556409	0.929879333	0.293274143	0.469433431	0.634595624	0.450102517	0.983077945	0.931697835	0.807270958	0.443243622	0.349825235	0.153228392	0.178240261	0.48597429	0.343557973	0.556577353	0.844889075	0.229255568	0.386264671	0.426438081	0.426438081	0.421791515	0.575073914	0.332334864	0.455625409	0.432339366	0.821127573	0.021008474	0.447374845	0.906088218	0.34477193	0.985145799	0.349476285	0	6.65E-07	0.544742043	0.728703411	0.073036534	0.666276746	0.575073914
Sum of % reads tumor from clones in germinal center__number	10	10	10	10	10	10	10	10	10	10	10	10	10	10	10	10	10	10	10	10	10	3	10	10	10	10	10	10	9	9	10	10	10	9	10	10	5	10	10	10	10	10	10	10
Sum of % reads germinal center from clones in tumor__CORR	0.068793349	0.419151132	-0.093574915	-0.215912338	-0.04456796	-0.118348952	-0.377069013	0.229209381	-0.14352704	-0.280270296	-0.050171543	-0.034431583	0.043407809	-0.300288941	-0.375897406	-0.510423303	-0.514209536	-0.23831566	-0.335529631	-0.050865711	0.017199058	-0.935856728	-0.217433709	-0.231070191	-0.231070191	-0.233510628	-0.173357314	-0.313246133	0.232095612	0.319964109	-0.093740653	0.687457882	0.308963039	0.02469691	-0.297557773	0.000944908	-0.542040784	0.980140121	1	-0.189936754	-0.088819048	0.626080166	0.188884961	0.173357314
Sum of % reads germinal center from clones in tumor__p-Value	0.850224705	0.227923436	0.797087841	0.549100861	0.902701006	0.744707409	0.282771922	0.524126302	0.692422741	0.432840595	0.890525594	0.924770142	0.905224133	0.399215304	0.284392193	0.13169416	0.128371401	0.507296981	0.343227569	0.889018699	0.962388188	0.229255568	0.546219923	0.520668909	0.520668909	0.516148837	0.631973428	0.378144608	0.547892601	0.401254049	0.796734746	0.028036864	0.385048219	0.949713434	0.403727034	0.997933016	0.345320054	6.65E-07	0	0.599180774	0.807233824	0.052808993	0.601242715	0.631973428
Sum of % reads germinal center from clones in tumor__number	10	10	10	10	10	10	10	10	10	10	10	10	10	10	10	10	10	10	10	10	10	3	10	10	10	10	10	10	9	9	10	10	10	9	10	10	5	10	10	10	10	10	10	10
Ratio of sum % reads lymph node / sum % reads germinal center__CORR	-0.27972793	-0.208575075	-0.344372958	-0.08722907	-0.024987536	0.110536282	0.075563699	0.124644361	0.018461187	-0.368905717	-0.306005921	-0.422812032	-0.287926567	0.01063987	0.230564882	0.19941513	-0.055188197	0.691701924	0.810398423	-0.164171632	0.385439526	0.149621977	0.233197569	-0.138011501	-0.138011501	0.856566811	-0.110013874	0.814242567	-0.056939162	0.586121236	-0.235942363	-0.163579331	-0.296273276	-0.396434958	-0.348638897	-0.261307777	-0.532345243	-0.218215381	-0.189936754	1	0.992945366	-0.292637719	0.436158352	0.139984213
Ratio of sum % reads lymph node / sum % reads germinal center__p-Value	0.433769281	0.563078141	0.329844548	0.810631677	0.945373882	0.761134643	0.835644996	0.731537217	0.959629914	0.294164949	0.389850131	0.223462991	0.419829443	0.976727919	0.521606847	0.580716347	0.879642842	0.026697424	0.004466363	0.650398299	0.271341696	0.904388664	0.516727762	0.703784767	0.703784767	0.001551665	0.762236224	0.004135434	0.884317423	0.097190425	0.511661114	0.651592348	0.405857322	0.290821711	0.323486681	0.465846775	0.355732264	0.544742043	0.599180774	0	1.07E-08	0.411915648	0.207626934	0.699714783
Ratio of sum % reads lymph node / sum % reads germinal center__number	10	10	10	10	10	10	10	10	10	10	10	10	10	10	10	10	10	10	10	10	10	3	10	10	10	10	10	10	9	9	10	10	10	9	10	10	5	10	10	10	10	10	10	10
Sum of % reads lymph node from clones in germinal center__CORR	-0.294900177	-0.179131248	-0.378694715	-0.112682763	-0.03134944	0.080381114	0.049085398	0.127874566	0.016814701	-0.396205262	-0.302465538	-0.461151493	-0.281303508	-0.007015105	0.208278015	0.168255563	-0.095135666	0.692908388	0.80089804	-0.129679357	0.383368231	0.077958732	0.222013245	-0.170908235	-0.170908235	0.851994982	-0.161827512	0.803058081	-0.030291247	0.642527422	-0.257346045	-0.117846039	-0.24929212	-0.050065214	-0.389414288	-0.259210525	-0.737098906	-0.126002824	-0.088819048	0.992945366	1	-0.207964754	0.472084165	0.161931736
Sum of % reads lymph node from clones in germinal center__p-Value	0.40814046	0.620483837	0.280531946	0.756612511	0.931490457	0.825298	0.892884023	0.724803732	0.963228239	0.257018681	0.395637113	0.179769896	0.431073985	0.984655213	0.563646898	0.642184888	0.793764078	0.02632481	0.005364894	0.721048929	0.274146264	0.95031952	0.537584225	0.636868541	0.636868541	0.001748996	0.655128102	0.005150206	0.938338343	0.062012712	0.472879553	0.745762138	0.48731866	0.898220781	0.266003891	0.46956398	0.155277108	0.728703411	0.807233824	1.07E-08	0	0.564246911	0.168321554	0.654917569
Sum of % reads lymph node from clones in germinal center__number	10	10	10	10	10	10	10	10	10	10	10	10	10	10	10	10	10	10	10	10	10	3	10	10	10	10	10	10	9	9	10	10	10	9	10	10	5	10	10	10	10	10	10	10
Sum of % reads germinal center from clones in lymph node__CORR	-0.2794335	-0.194324341	-0.216328473	-0.319721595	-0.15784239	-0.524443852	-0.62569147	-0.215694986	-0.391172412	-0.147084085	0.142717479	0.036478653	0.429841173	-0.304201339	-0.156508923	-0.324270286	-0.332068826	-0.228927319	-0.254127529	0.02896013	-0.341934119	-0.152438721	0.099293995	-0.430325196	-0.430325196	-0.365017205	-0.379667424	-0.170062772	-0.035062514	0.145540836	-0.349992667	0.409603514	0.472272158	0.329544892	-0.340881302	-0.001128184	0.166060045	0.589256072	0.626080166	-0.292637719	-0.207964754	1	0.010054052	0.229905826
Sum of % reads germinal center from clones in lymph node__p-Value	0.434273813	0.590607099	0.548312255	0.367823913	0.66319433	0.119651375	0.053000348	0.549512936	0.263661392	0.685124255	0.694087045	0.920309048	0.215039335	0.392794686	0.6659004	0.360658843	0.348538996	0.524651192	0.478627045	0.936702819	0.333508076	0.90257466	0.784923243	0.2144661	0.2144661	0.299676706	0.279196306	0.638561368	0.92864437	0.708690519	0.321482466	0.239791793	0.168128609	0.386482778	0.335096012	0.997532102	0.789541593	0.073036534	0.052808993	0.411915648	0.564246911	0	0.978008984	0.522831205
Sum of % reads germinal center from clones in lymph node__number	10	10	10	10	10	10	10	10	10	10	10	10	10	10	10	10	10	10	10	10	10	3	10	10	10	10	10	10	9	9	10	10	10	9	10	10	5	10	10	10	10	10	10	10
OS_Months including survivors at 72 months__CORR	0.014315183	0.109303219	-0.09464886	0.038798658	0.145573968	-0.180487776	-0.036828187	0.068833097	0.070306773	-0.518227691	-0.446690464	-0.615151085	-0.431724318	-0.100519312	-0.0695891	-0.327787546	-0.424937663	0.138570148	0.171876375	-0.022992937	-0.00628378	-0.441557558	-0.426608007	-0.243796958	-0.206128273	0.079215615	-0.370846287	0.152673069	-0.150207705	1	-0.309540054	-0.240417436	-0.238852944	0.626009472	0.124898788	-0.385336014	-0.465301935	0.156323608	0.188884961	0.436158352	0.472084165	0.010054052	1	-0.720706902
OS_Months including survivors at 72 months__p-Value	0.955041908	0.665930497	0.708722035	0.87851817	0.552080281	0.459649924	0.88101543	0.779478116	0.774871525	0.023024769	0.055202214	0.005058739	0.064929521	0.682211305	0.777114023	0.170687084	0.069740883	0.571564764	0.481686122	0.92556072	0.979631472	0.273399777	0.068532806	0.3144999	0.39719476	0.74718131	0.118033214	0.532639028	0.593113095	0	0.281505624	0.503445217	0.506311169	0.03935868	0.670522907	0.173634014	0.429691408	0.666276746	0.601242715	0.207626934	0.168321554	0.978008984	0	0.000499312
OS_Months including survivors at 72 months__number	18	18	18	18	19	19	19	19	19	19	19	19	19	19	19	19	19	19	19	19	19	8	19	19	19	19	19	19	15	15	14	10	10	11	14	14	5	10	10	10	10	10	19	19
Event (death, 0no, 1yes)__CORR	-0.307254102	-0.067806375	-0.24986539	-0.12714124	-0.301946933	0.188210713	0.115682358	0.051702453	0.055970159	0.164929453	0.263976506	0.317217909	0.245529652	-0.050699442	-0.02663326	0.203725726	0.276676342	-0.11903461	-0.128111334	-0.049009839	-0.073088168	0.350175909	0.285773803	0.082572282	0.113218161	0.185312329	0.223606798	0.02004012	0.197552403		0.031338501	0.150865561	0.297010992	-0.244181938	-0.697701709	0.045476388		0.202333775	0.173357314	0.139984213	0.161931736	0.229905826	-0.720706902	1
Event (death, 0no, 1yes)__p-Value	0.214880563	0.7892131	0.317328383	0.615148671	0.208977992	0.440333128	0.637209772	0.833507083	0.819970251	0.499835322	0.27481241	0.18572334	0.310964433	0.83669522	0.91381413	0.40284037	0.251509485	0.627416174	0.601199938	0.842071225	0.766196807	0.395120245	0.235611497	0.73682268	0.644445925	0.44753253	0.357448799	0.935099818	0.480347632		0.915304396	0.677390922	0.404633195	0.4693089	0.005531797	0.877317271		0.575073914	0.631973428	0.699714783	0.654917569	0.522831205	0.000499312	0
Event (death, 0no, 1yes)__number	18	18	18	18	19	19	19	19	19	19	19	19	19	19	19	19	19	19	19	19	19	8	19	19	19	19	19	19	15	15	14	10	10	11	14	14	5	10	10	10	10	10	19	19
